# Supplementary material for: Starch Granule Size and Morphology of Arabidopsis thaliana Starch-Related Mutants Analyzed during Diurnal Rhythm and Development
Source: Molecules. 2021 Sep 27;26(19):5859. doi: 10.3390/molecules26195859 (PMC8510473; doi:10.3390/molecules26195859)
Supplement: Supplementary file 1 [file molecules-26-05859-s001.zip]

Archive with 1 entries (1 files):
- molecules-1384825-supplementary.pdf
